# Supplementary material for: The YNP Metagenome Project: Environmental Parameters Responsible for Microbial Distribution in the Yellowstone Geothermal Ecosystem
Source: Front Microbiol. 2013 May 6;4:67. doi: 10.3389/fmicb.2013.00067 (PMC3644721; doi:10.3389/fmicb.2013.00067)
Supplement: Supplementary Table S1 — Contributions of NSF Research Coordination Network Steering Committee and Working Group members to the Yellowstone Metagenome Community Sequencing Project (DOE_JGI CSP 787081). [file 41697_Inskeep_DataSheet1.ZIP]

Archive with 3 entries (3 files):
- 41697_Inskeep_Table_S1.pdf
- 41697_Inskeep_Table_S2.xls
- 41697_Inskeep_Table_S3.pdf
