# Supplementary material for: The YNP Metagenome Project: Environmental Parameters Responsible for Microbial Distribution in the Yellowstone Geothermal Ecosystem
Source: Front Microbiol. 2013 May 6;4:67. doi: 10.3389/fmicb.2013.00067 (PMC3644721; doi:10.3389/fmicb.2013.00067)
Supplement: Supplementary Table S1 — Contributions of NSF Research Coordination Network Steering Committee and Working Group members to the Yellowstone Metagenome Community Sequencing Project (DOE_JGI CSP 787081). [file 41697_Inskeep_DataSheet1.ZIP › 41697_Inskeep_Table_S2.xls]

## Sheet: GEOCHEM_YNP_MGenome
Table S2. Geochemical parameters measured in the bulk-aqueous (< 0.2 µm) phase in 20 different geothermal systems from Yellowstone National Park (YNP) sampled for metagenome analysis of microbial communities.
	Sites are grouped as belonging primarily to Aquificales streamer communities, archaeal-dominated sediments, and phototrophic microbial mats.
			pH	Temp	O2	DS	Solid S	Na	K	Ca	NH4	Al	Fe	Mg	Cl	SO4	F	NO3	P	S2O3	Si	B	As	Zn	Ba	Mn	CO2 (aq)	DIC	DS (aq)	O2 (aq)	CH4 (aq)	H2 (aq)	DOC
Aquificales Sites	Description	Sampling Date		0C	µM	µM	Y/N	mM	mM	mM	µM	µM	µM	µM	mM	mM	µM	µM	µM	µM	mM	mM	µM	µM	µM	µM	mM	mM	µM	µM	µM	nM	µM
YNP_009	Dragon Spring	2007-10-01	3.1	68-72	< 3	50-100	Y	12.7	1.4	0.13	77	120	44.3	11.2	13.1	1.38	150	16	< 2	< 3	5.1	0.67	24	0.96	1.4	1.2	1.6	1.8	40	< 2	0.38	20	60
	Norris Geyser Basin
YNP_0141	One Hundred Springs Plain	2007-11-07	3.5	72-74	20-40	5-10	N	10.79	1.38	0.1	86.8402	65	34	13.9918	13.2	1.2	197.1	19	< 2	< 3	5.668	0.65	28	0.96	1.7	1.15	0.48	0.5	8	22	0.05	48	48
	Norris Geyser Basin
YNP_010	Narrow Gauge	2007-08-23	6.5	70-72	< 3	60-80	Y	4.42304	1.09821	8.40399	40.0696	< 1	< 1	2218.52	4.551	5.65854	152.614	7	37.5746	13	0.719573	0.298148	20.0267	< 0.2	0.509832	0.364299	4.6238	16.6	66.579	< 2	< 0.01	14	108.75
	Mammoth Hot Springs
YNP_012	Calcite Springs	2007-08-22	7.8	74-76	< 3	90-150	Y	8.81	2.4	0.6	1660	8.14815	3.23	251	6.6191	3.41427	217.477	9.35422	< 2	54.6418	3.40107	3.09167	20.9613	0.152905	1.0925	1	< 0.03	0.7	105	< 2	< 0.01	25	175
	Tower Falls Region
YNP_011	Octopus Spring	2007-08-23	7.9	80-82	34	< 1	N	12.007	0.34399	0.0117207	2.31671	8.14815	< 1	bd	6.60004	0.140451	1127.7	6.04203	9.03226	< 3	6.11352	0.236111	26.5688	< 0.2	bd	bd	< 0.03	14.7442	<2	34.375	0.3	10	44.1667
	Lower Geyser Basin
YNP_013	Bechler 50	2007-09-29	7.8	81	nd	< 1	N	9.71	0.34	0.095	nd	1.7	< 1	0.82	1.97	0.22	0.78	nd	< 2	nd	2.85	nd	2.40541	0.292049	0.00941606	0.489982	< 0.03	7.4	<2	nd	nd	nd	nd
	Bechler Flats
1 site YNP_14 also shown with 'archaeal sites'.
			pH	Temp	O2	DS	Solid S	Na	K	Ca	NH4	Al	Fe	Mg	Cl	SO4	F	NO3	P	S2O3	Si	B	As	Zn	Ba	Mn	CO2 (aq)	DIC	DS (aq)	O2 (aq)	CH4 (aq)	H2 (aq)	DOC
Archaeal Sites	Description	Sampling Date		0C	µM	µM	Y/N	mM	mM	mM	mM	µM	µM	µM	mM	mM	µM	µM	µM	µM	mM	mM	µM	µM	µM	µM	mM	mM	µM	µM	µM	nM	µM
YNP_01	Alice Spring	2007-10-03	2.5	74-75	< 3	< 3	Y	1.14	0.38	0.68	7.2	396.3	226.52	424.69	0.04	8.74	0.02	< 5	5.16	< 3	5.36	0.11	2	3.06	0.87	10.2	1.37	1.4	< 3	< 3	0.343727	67.4255	222.399
	Crater Hills
YNP_02	West Nymph Lake Area	2007-08-30	3.8-4.5	88-90	< 3	< 3	Y	4.61	0.29	0.39	0.23	37.41	1.52	57	4.10258	1.33903	0.212	6	< 2	< 3	2.82	0.26	8.74	1.3	0.76	33.85	0.545	0.56	< 3	< 3	<0.01	84	< 12
	Norris Geyser Basin
YNP_03	Monarch Geyser	2007-11-07	4	78-80	< 3	20-25	Y	9.45	0.64	0.08	0.28	29.63	3.58	8.64	9.68	1.33	0.225	12.4	< 2	< 3	5.29	0.58	19.36	1.38	0.15	1.28	1.43	1.43	7.8	< 3	0.61	375	63.3333
	Norris Geyser Basin
YNP_19	Cistern Spring	2007-11-07	4.4	78-80	< 3	15-20	Y	11.33	0.97	0.05	0.3	8.2	< 1	3	14.0342	0.741147	0.288	< 5	< 2	197.5	6.703	0.77	18.8	6.42	0.76	bd	1.2	1.2	16.2	< 3	0.3	459	33.3333
	Norris Geyser Basin
YNP_04	Joseph’s Coat Springs	2007-08-02	6.1	78-80	< 3	20-30	Y	10.4791	2.01535	0.423192	8.4	2.96296	1.6129	43.6214	8.88624	3.78527	0.297	11.5714	< 2	1220	5.57865	5.84722	164.619	<0.2	0.582666	5.28233	0.0761866	0.212638	20	< 3	0.179916	65.0759	72.2792
	Mirror Plateau
YNP_18	Washburn Springs	2008-07-02	6.4	76	< 3	160	Y	1.2	0.280831	0.588353	23.96	< 2	< 1	451.44	0.0374347	16.7	0.128	46.2494	23.2258	< 3	1.81585	0.55129	3.87183	<0.2	0.364166	bd	2.5	5.5	156.68	< 3	14.9	450	330
	Washburn Springs
YNP_08	One Hundred Springs Plain	2007-08-30	3.3	72-74	20-40	< 3	N	10.8048	1.27634	0.114214	0.09	64.8148	36.5591	13.9918	14.1744	1.05172	0.192	18.9632	< 2	< 3	5.7	0.694444	28.4379	1.52905	1.82083	1.63934	0.208	0.21	< 3	29.7	<0.02	34	88
	Norris Geyser Basin
YNP_14	One Hundred Springs Plain	2007-11-07	3.5	72-74	20-40	5-10	N	10.79	1.38	0.1	0.09	65.3	34	14	13.23	1.2	0.197	18.5	< 2	< 3	5.668	0.65	28	0.96	1.68	1.15	0.481	0.5	8	21.875	0.05	48	48
	Norris Geyser Basin
1 site YNP_014 also shown with Aquificales sites; the microbial sample is a gray-colored 'streamer community' growing on top of Fe-oxide mats (site YNP_08).
			pH	Temp	O2	DS	Solid S	Na	K	Ca	NH4	Al	Fe	Mg	Cl	SO4	F	NO3	P	S2O3	Si	B	As	Zn	Ba	Mn	CO2 (aq)	DIC	DS (aq)	O2 (aq)	CH4 (aq)	H2 (aq)	DOC
Phototrophic Sites	Description	Sampling Date		0C	µM	µM	Y/N	mM	mM	mM	µM	µM	µM	µM	mM	mM	mM	µM	µM	µM	mM	mM	µM	µM	µM	µM	mM	mM	µM	µM	µM	nM	µM
YNP_05	Bath Lake Vista Annex	2007-09-27	6.2	56-58	< 3	117	Y	3.93	0.97	8.82	40.4436	< 1	< 1	2131.69	4.41	5.61	0.17	4.8	8	< 3	0.66	0.31	23.77	0.31	0.51	0.18	7.763	15.8	116.974	< 3	<0.01	11	104
	Mammoth Hot Springs
YNP_020	Bath Lake Vista Annex	2008-05-13	6.2	52-56	< 3	117	Y	5.05	1.25	9.75	38	6.7	< 1	2624.5	5.73	7.16	0.204	5.59	< 2	< 3	0.7	0.3	22.7	0.3	0.6	bd	11.4404	24.155	117	< 3	<0.01	33.8475	75.29
	Mammoth Hot Springs
YNP_06	White Creek	2007-08-23	8.2	52	188	< 0.3	N	3.59	0.39	0.42	1.94564	3.33	1.7	13.79	1.82	0.23	0.534	2.1	3.23	< 3	3.83	0.07	5.41	0.23	0.55	4.74	nd	nd	< 0.3	187.5	nd	nd	nd
	Lower Geyser Basin
YNP_07	Chocolate Pots	2007-10-24	5.8-6.2	52	< 3	< 0.3	N	4.11646	0.440409	0.468413	4.15721	2.72222	75.457	58.7654	0.894383	0.234715	0.232	2.21	6	< 3	1.38418	0.0427778	8.5514	< 0.2	0.841224	23.7158	8.273	13.2182	< 0.3	< 3	0.0858194	6.61186	37.9943
	Gibbon Geyser Basin
YNP_015	Mushroom Spring	2007-12-14	8.2	60	141	< 0.3	N	12.587	0.64	0.02	4.39	2.85	< 1	0.78	7.32	0.18	0.985	6.6	< 2	< 3	4.511	0.247	26.3	0.51	0.7	0.08	0.03	2.1	< 0.3	141	0.12	5	nd
	Lower Geyser Basin
YNP_016	Fairy Geyser	2007-10-24	9.1	33-40	31	< 0.3	N	9.37513	0.098555	0.0526572	1.32107	3.11111	< 1	3.45679	5.16194	0.182491	1.305	6.74352	12	< 3	2.37661	0.21	13.1776	< 0.2	0.0764749	bd	0.042	4.76858	< 0.3	31.2	0.153829	9.34654	29.7638
	Midway Geyser Basin
YNP_017	Obsidian Pool Prime1	2007-08-14	5.7	56	60	< 0.3	N	12.43	0.85	0.13	0.592214	9.63	3.05	24.69	8.35	2.5	1.031	5.9	< 2	< 3	10.02	0.64	8.28	0.46	0.58	0.55	4.878	7	< 0.3	60	0.17	20	160
	Hayden Valley
1 site YNP_017 included with phototrophic sites based on decision tree (Figure 3, Inskeep et al., 2013) ; however, the microbial sample was obtained from a biofilm
grown over two months on a 10 by 10 inch glass plate. Aqueous sample collected from large water body known as Obsidian Poool Prime (OPP), which is fed by multiple inputs.
